# Supplementary material for: One-Pot Synthesis of Phosphinylphosphonate Derivatives and Their Anti-Tumor Evaluations
Source: Molecules. 2021 Dec 15;26(24):7609. doi: 10.3390/molecules26247609 (PMC8703271; doi:10.3390/molecules26247609)
Supplement: Supplementary file 1 [file molecules-26-07609-s001.zip]

Archive with 1 entries (1 files):
- molecules-1494044-supplementary.pdf
